# Supplementary material for: Survival of HIV-infected patients with high-grade non-Hodgkin’s lymphomas: A retrospective study of experiences in Zimbabwe
Source: PLoS One. 2020 Sep 17;15(9):e0239344. doi: 10.1371/journal.pone.0239344 (PMC7498086; doi:10.1371/journal.pone.0239344)
Supplement: S2 File — (XLS) [file pone.0239344.s002.xls]

## Sheet: Data
CRF	Institution	Sex	Age	Medinsur	DxYear	Dxdate	Lastseen	obstime	Residence	Stage	Bsymptoms	LDH	Hb	Organomegally	artinitiation	CART	ARTduration	CD4	Treatment	Cycles	latechemo1	Death7dchemo	Latechemo	month6	month12	month18	dxprogrel
NHL001	1	1	55	1	3	2015-09-01	2016-04-01	7.1	0	1	1		10.8		2003-07-01	0	148.167	611	CHOP	6	1	0	1	0	1	1
NHL002	1	0	59	1	3	2015-11-01	2018-01-01	26.4	0	0	0	657	11.1	0	2015-10-01	0	1.03333	460	CHOP	6	0	0	0	0	0	0	1
NHL003	1	1	55	1	3	2015-11-01	2016-10-01	11.1667	0	1	1		10.7	0	2008-06-01	0	90.3	300	CHOP	4	0	0	0	0	1	1	1
NHL004	1	1	44	1	3	2015-10-01	2016-04-01	6.1	1	1	1	284	12.1	1	2015-10-01	1	0	226	CHOP	6	1	0	1	0	1	1
NHL005	1	0	36	0	3	2015-10-01	2019-06-01	44.6333	1	0	1	252	13.5	0	2011-06-01	0	52.7667	400	CHOP	6	0	0	0	0	0	0	0
NHL006	1	0	40	1	3	2015-01-01	2016-01-01	12.1667	2	0	0	231	14.4	0		0		181	CHOP	4	1	0	0	0	0	1	1
NHL007	1	1	24	0	3	2015-09-01	2015-12-01	3.03333	1	1	1		13.9	1	2015-09-01	1	0	81	CHOP	4	0	0	0	1	1	1	1
NHL008	1	1	47	1	3	2015-03-01	2015-10-01	7.13333	1	1	1	255	14.1	0		1		49	CHOP	1	1		1	1	1	1
NHL009	1	1	42	1	3	2015-08-01	2015-12-01	4.06667	1	1	1	1900	10	1	2012-06-01	0	38.5333	500	CHOP	6	0	0	0	0
NHL010	1	1	45	1	3	2015-08-15	2016-01-01	4.63333	2	1	1	244	9.2	0	2014-11-01	0	9.56667	213	CHOP	6	0	0	0	0
NHL011	2	1	49	0	3	2015-09-01	2015-10-01	1	0	1	1	913	11.7	1	2015-09-01	0	0	22	R-CHOP	1	0	0	0	1	1	1
NHL012	1	0	47	0	3	2015-08-01	2015-08-01	0	1	1	1	747	8.1	0	2010-09-01	0	59.8333	1511	CHOP	1	0	0	0
NHL013	1	0	24	1	3	2015-03-01	2015-04-01	1.03333	0	0	0	519	11.6	0	2015-03-01	0	0	35	CHOP	2	0	0	0
NHL014	1	0	39	1	3	2015-03-01	2015-04-01	1.03333	2	1	1	10	9.8	0	2012-08-01	0	31.4	139	CHOP	1	0	0	0
NHL015	1	0	46	1	3	2015-02-01	2016-12-01	22.3	0	1	1	3093	7.2	0		1		67	CHOP	5	0	0	0	0	0	0	1
NHL016	1	1	40	1	3	2015-06-01	2015-07-01	1	2	1	0	1570	8.8	1	2015-03-01	0	3.06667		CHOP	1	0	1	0	1	1	1	0
NHL017	1	1	49	0	3	2015-06-01	2019-05-01	47.6667	2	0	1		10.7	0	2005-06-15	0	121.267	1038	CHOP	6	0	0	1	0	0	0	0
NHL018	1	1	46	1	3	2015-06-01	2015-06-01	0	1	1	0	361	8.8	0	2010-06-15	0	60.4	580	R-CHOP	1	0	1	0	0	0	0	0
NHL019	1	1	42	1	3	2015-06-01	2015-08-01	2.03333	0	1	0	923	11.4	1		0	1405.2		CHOP	3	0	0	0	1	1	1	1
NHL020	1	1	18	1	3	2015-06-01	2015-09-01	3.06667	2	1	0	247	12	0	1998-06-15	0	206.5	336	CHOP	5	0	0	0
NHL021	1	1	39	0	3	2015-01-01	2015-07-01	6.03333	1	1	1	698	11.3	1	2014-12-01	0	1.03333		CHOP	4	0	0	0	0
NHL022	1	0	50	1	3	2015-01-01	2016-01-01	12.1667	1	1	1	620	10.6	1	2003-06-15	0	140.6	438	CHOP	5	0	0	0	0	0		1
NHL023	1	1	45	0	3	2015-02-01	2016-03-01	13.1333	1	1	0	1632	11.5	1	2014-02-01	0	12.1667	285	CHOP	3	0	0	0	0
NHL024	3	0	49	0	3	2015-01-01	2016-08-01	19.2667	1	1	1	722	12.5	1	2014-06-15	0	6.66667	57	CHOP	6	1	0	1	0	0	0	0
NHL025	1	1	46	1	3	2015-03-01	2019-07-01	52.7667	1	0	1	793	8.6		2008-06-15	0	81.6667		CHOP	5	1	0	1	0	0	0	0
NHL026	1	0	29	0	3	2015-08-01	2018-12-01	40.6	1	1	0	412	10.5		2015-08-01	1	0	134	CHOP	6	1	0	1	0	0	0	1
NHL027	1	1	38	0	3	2015-09-01	2016-04-01	7.1	1	1	1	1013	11.3	1	2009-06-01	0	76.1	531	CHOP	6	0	0	0	0	1	1	1
NHL028	1	0	33	1	3	2015-03-01	2015-05-01	2.03333	1	1	0	214	12.5	0	2015-03-01	1	0		CHOP	1	0	0	1	1	1	1
NHL029	1	1	23	1	3	2015-01-01	2019-09-01	56.8	2	1	1	1022	12.5	1		0	1400.17	136	CHOP	6	0	0	0	0	0	0	1
NHL030	1	1	36	1	3	2015-01-01	2016-01-01	12.1667	1					1	2015-01-01	1	0	56	CHOP	6	0	0	0	0	0	1	1
NHL032	1	1	40	1	3	2015-01-16	2015-04-01	2.5	2	0	1	83		0	2014-07-01	0	6.63333	550	CHOP	4	0	0	0
NHL034	1	1	43	1	3	2015-02-01	2015-10-01	8.06667	1	1	1		7.6	0	2015-02-01	1	0	73	CHOP	6	0	0	0	0	1	1	1
NHL035	1	0	46	1	3	2015-01-01	2015-02-01	1.03333	0	1		1295	8.1	0	2013-06-01	0	19.3	84	CHOP	1	0	0	1	1	1	1
NHL036	1	1	32	1	3	2015-01-01	2015-02-01	1.03333	2	1	1	467	8.2	0	2011-06-01	0	43.6667	48	CHOP	2	0	0	0
NHL037	1	0	45	1	3	2015-03-01	2016-01-01	10.2	1	0	1	2310	9.2	1	2015-03-01	1	0	635	CHOP	4	0	0	0	0			1
NHL038	1	1	35	1	3	2015-01-01	2016-01-01	12.1667	1	1	1		7	1	2015-01-01	1	0	131	CHOP	1	0	0	1	0	0	0	0
NHL039	1	0	44	0	3	2015-03-01	2015-04-01	1.03333	2	1	1	822	4.8	1	2014-03-01	0	12.1667	12	CHOP	1	0	0
NHL042	1	1	54	1	3	2015-02-01	2017-08-01	30.4	1	0	1	1062	9.2	1		1			CHOP	6	0	0	1	0	0	0	0
NHL043	1	1	41	1	1	2017-03-01	2017-04-01	1.03333	0	0	1		11		2008-06-01	0	106.5		CHOP	1	0	0	1
NHL044	3	0	33	0	1	2017-11-01	2018-06-01	7.06667	0	1	1	765	9.3	1	2017-02-01	0	9.1	198	R-CHOP	6	0	0	0	0	1	1
NHL045	2	0	37	1	1	2017-10-01	2018-02-01	4.1	2	1	1	370	3.9		2013-06-01	0	52.7667	304	R-CHOP	6	0	0	0
NHL046	1	0	39	1	3	2015-01-01	2015-02-01	1.03333	1	1	1	1569	12	0	2015-01-01	1	0	150	CHOP	1	0	0	1	1	1	1
NHL047	1	1	55	0	1	2017-09-01	2018-01-01	4.06667	0	0	1		8.5	0	2016-07-01	0	14.2333	70	CHOP	1	1	0	1	1	1	1
NHL048	1	1	36	1	2	2016-01-01	2018-04-01	27.3667	2	1	1	1236	4.5	0		1		125	CHOP	6	1	0	1	0	0	0	0
NHL050	1	1	52	0	2	2016-11-01	2017-10-01	11.1333	1	1	1	604	9.4	0	2010-06-01	0	78.1667	189	CHOP	1	1	0	1	0	1	1	1
NHL051	1	1	28	1	2	2016-01-01	2018-06-01	29.4	0	1	1	347	12.6	0	2014-06-01	0	19.3		CHOP	4	1	0	1	0	0	0	1
NHL052	1	1	42	1	1	2017-05-01	2017-06-01	1.03333	1	1	1	570	8.4	1	2014-07-01	0	34.5	188	R-CHOP	1	0	0	1	1	1	1	1
NHL053	1	1	54	0	1	2017-03-01	2017-12-01	9.16667	0	1	1	1220	9.2	0	2017-01-01	0	1.96667	139	CHOP	6	0	0	0	0			1
NHL054	1	1	46	0	2	2016-10-01	2018-04-01	18.2333	2	1	0	376	7.7	1		1		116	CHOP	6	0	0	0	1	1	1	1
NHL055	1	1	41	1	1	2017-03-01	2017-07-01	4.06667	0	1	1	1796	11.3	1	2008-06-01	0	106.5	380	CHOP	5	0	0	0	1	1	1
NHL056	1	0	20	1	2	2016-09-01	2017-04-01	7.06667	1	1		288	8.8		2016-03-01	0	6.13333	628	CHOP	2	0	0	1	0	1	1
NHL057	1	0	41	1	1	2017-01-16	2017-02-01	0.533333	1	1	1	1005	6.4	0		1	1425.03	536	CHOP	1	0	0	1
NHL058	2	0	46	1	2	2016-11-01	2016-12-01	1	1	1			8.1			1	1422.5		R-CHOP	1	0	1	0	1	1	1
NHL059	1	1	46	1	1	2017-08-01	2017-10-01	2.03333	2	1	1	460	4.4		2014-06-01	0	38.5667	130	CHOP	3	0	0	0
NHL060	3	1	44	0	2	2016-11-01	2017-09-01	10.1333	1	1	1						0		R-CHOP	6	0	0	0	0	1	1	1
NHL061	1	1	18	1	1	2017-08-01	2018-03-01	7.06667	2	1	1	2885	3.1	0	2013-05-01	0	51.7667	536	CHOP	6	0	0	0	0			1
NHL062	1	0	54	0	1	2017-01-01	2019-06-01	29.3667	1	1	1	351	9.4		2014-03-01	0	34.5667	292	CHOP	6	0	0	0	0	0	0	0
NHL063	1	0	34	1	1	2017-11-01	2017-11-01	0	1	1	1	1506	9.4	0		1	0	11	CHOP	1	0	0	0	1	1	1
NHL064	2	1	28	1	2	2016-10-01	2017-05-01	7.06667	1	1	1		12.3	0	2016-09-01	0	1	424	CHOP	6	0	0	0	0	1	1
NHL065	1	1	49	0	1	2017-06-01	2019-01-01	19.3	1	1	1	902	10.2	0	2014-06-01	0	36.5333	95	CHOP	6	0	0	1	0	1	1	1
NHL066	1	1	51	1	2	2016-11-01	2017-06-01	7.06667	1	1	1	560	12.1	0	2008-04-01	0	104.867	317	CHOP	6	0	0	0	0	1	1	1
NHL067	1	1	45	1	3	2015-09-01	2016-06-01	9.13333	1	1	0	563	5.1	0	2013-06-01	0	27.4		CHOP	3	0	0	1	0	1	1	1
NHL068	3	1	47	0	2	2016-08-01	2017-03-01	7.06667	2	1	1	927	8.1	1	2016-02-01	0	6.06667	224	CHOP	4	0	0	0	1	1	1	1
NHL069	1	1	56	1	2	2016-05-01	2016-05-01	0	0	1	1	351	6.5	1		1	0	166	CHOP	1	0	0	0
NHL072	1	0	21	1	2	2016-02-01	2016-02-01	0	2	0	0	1445	10.9	0	2004-06-01	0	142.067		CHOP	1	0	0	0
NHL073	1	0	26	1	3	2015-10-01	2016-12-01	14.2333	2	1	0		6.5		2013-06-01	0	28.4	466	CHOP	2	0	0	0
NHL074	1	0	49	1	2	2016-08-01	2016-10-01	2.03333	1	1	0	1825	9.5	0	2014-06-01	0	26.4	154	CHOP	1	1	0	1	1	1	1	1
NHL075	1	1	40	1	2	2016-09-01	2016-11-01	2.03333	2	1	1		7.4	0	2016-04-01	0	5.1	354	CHOP	3	0	0	0	1	1	1	1
NHL076	1	1	43	1	2	2016-03-01	2016-04-01	1.03333	1	1									CHOP	1				1	1	1	1
NHL077	1	0	36	1	2	2016-09-01	2016-12-01	3.03333	2	1	1	1835	9.6	0	2016-06-01	0	3.06667	105	CHOP	6	0	0	0
NHL078	1	1	42	1	2	2016-07-01	2016-09-01	2.06667	1	1	1				2013-06-01	0	37.5333	275	CHOP	1	0	0	1
NHL079	1	1	25	1	2	2016-04-01	2017-01-01	9.16667	0	1	0	1160	11.4			1	0	220	CHOP	6	0	0	1	0	1	1	1
NHL080	1	0	37	1	3	2015-11-01	2017-04-01	17.2333	1	1	0		11.9			1	0	52	CHOP	6	1	0	1	0	0	1	1
NHL081	1	1	46	1	2	2016-02-01	2016-07-01	5.03333	1	1	1			0		1	0	154	CHOP	6	1	0	1	1	1	1	1
NHL082	1	0	29	1	3	2015-01-01	2016-03-01	14.1667				2866	5.6			1	0		R-CHOP	5	0	0	0	0	0	1	1
NHL083	1	1	20	1	2	2016-02-01	2016-02-01	0	1	1		2910	8			1	0	88	CHOP	1	0	1	0	1	1	1	1
NHL084	1	1	51	1	2	2016-02-01	2016-05-01	3	1	1	0					1	0	80	CHOP	4	0	0	0	1	1	1	1
NHL085	1	1	21	0	2	2016-02-01	2017-01-01	11.1667	2	1	0	710	7.4	0	2016-02-01	0	0	234	CHOP	4	1	0	1	0	1	1	1
NHL086	1	1	32	1	2	2016-01-01	2017-06-01	17.2333	1	1	1	552	8.9	0	2008-06-01	0	92.3333	223	CHOP	6	0	0	1	0	1	1	1
NHL087	1	0	53	0	3	2015-12-01	2016-02-01	2.06667	0	1	1	916	13			1	0	81	CHOP	2	1	0	1	1	1	1
NHL089	1	1	56	1	3	2015-11-01	2016-09-01	10.1667	2	1	1		10.7	0	2008-06-01	0	90.3	300	CHOP	5	0	0	0	0	1	1	1
NHL090	1	1	46	1	3	2015-09-01	2016-06-01	9.13333		1	0	563			2013-06-01	0	27.4		CHOP	3	0	0	1	0	1	1	1
NHL091	1	0	46	1	3	2015-08-01	2016-03-01	7.1	2	1	1		3.4			1	0	61	CHOP	6	0	0	1	0	1	1	1
NHL092	1	0	30	1	2	2016-01-15	2017-01-01	11.7333	2	1	1				2011-06-01	0	56.3	294	CHOP	4	0	0	0	0	0	1	1
NHL093	1	0	29	0	3	2015-05-01	2016-05-01	12.2	1	1		2210				1		102	CHOP	5	1	0	1	0	0	1	1
NHL094	1	0		1	3	2015-07-01	2015-09-01	2.06667	2	1	1	483	6	0	2009-06-01	0	74.0333	200	CHOP	3	0	0	0	1	1	1
NHL095	1	0	37	1	3	2015-03-01	2016-04-01	13.2333	2	1	1				2015-01-01	0	1.96667	189	CHOP	6	1	0	1	0	0	1	1
NHL096	1	1	38	1	3	2015-06-01	2016-05-01	11.1667	1	1	0	704	8.8	0	2012-02-01	0	40.5333	405	CHOP	5	0	0	0	0	1	1	1
NHL097	1	0	46	1	3	2015-02-01	2017-01-01	23.3333	2	1	1	3092	7.9	0		1	0	56	CHOP	5	0	0	0	0	0	0	1
NHL098	1	1	41	0	3	2015-02-01	2016-03-01	13.1333	1							0	1401.2	152	CHOP	6	0	0	1	0	0		1
NHL099	1	0	45	1	3	2015-01-01	2016-03-01	14.1667	2	1	1					1	0	232	CHOP	6	0	0	0	0	0	1	1
NHL100	1	0	32	1	2	2016-01-01	2016-08-01	7.1	1			5000		0	2015-10-01	0	3.06667		CHOP	6	0	0	0	0	1	1	1
NHL101	1	0	40	1	2	2016-07-01	2017-01-01	6.13333	1	1	1	699	3.9		2016-06-01	0	1	105	CHOP	6	0	0	0	0	1	1	1
NHL102	1	0	51	1	3	2015-12-01	2016-05-01	5.06667	0	1	1		6.7		2014-06-15	0	18.1		CHOP	5	1	0	1	1	1	1
NHL103	1	1	22	1	2	2016-01-01	2017-01-01	12.2	1			420	2.9	0		1	0		CHOP	6	0	0	1	0	0		0
NHL104	1	0	52	0	3	2015-10-01	2017-10-01	24.3667	2	1	1	1328	8.5	1	1998-06-15	0	210.567	33	R-CHOP	6	0	0	1	0	1	1	1
NHL105	1	1	47	1	3	2015-09-01	2016-04-01	7.1	1	1	1			1	2015-07-01	0	2.06667	68	CHOP	6	1	0	0	0	0	1	1
NHL106	1	1	50	0	2	2015-09-01	2016-10-01	13.2	1	1	0	789	5.9	0	2010-03-01	0	79.2	564	CHOP	5	0	0	1	0	0	1	1
NHL107	3	0	48	0	3	2015-03-01	2015-09-01	6.13333	0	1	1	120	10	1	2013-07-01	0	20.2667	47	CHOP	4	1	0	0	0	1	1	1
NHL108	3	0	32	1	3	2015-01-01	2016-09-01	20.3	0	1	0	699	14.7	0	2014-01-01	0	12.1667	552	R-CHOP	6	0	0	0	0	0	0	0
NHL109	3	0	44	1	3	2015-06-01	2016-01-01	7.13333	0	1	1	489	10.8	0	2015-06-01	0	0	103	R-CHOP	3	1	0	1	0	1	1	1
NHL110	3	0	34	1	2	2015-01-01	2019-10-01	57.8	0	1	1	1588	10.9	1	2014-12-01	0	13.2	335	R-CHOP	6	0	0	0	0	0	0	1
NHL111	3	1	49	0	2	2016-07-01	2019-10-01	39.5667	1	1	1	246	10.8	1	2015-01-01	0	18.2333	65	R-CHOP	5	0	0	1	0	0	0	0
NHL112	3	0	59	1	2	2016-10-01	2019-10-01	36.5	0	1	1	571	9.9	1		1	0	130	CHOP	5	0	0	1	0	0	0	1
NHL113	3	1	54	0	2	2016-10-01	2019-10-01	36.5	0	1	1	219	11.8	0	2012-05-01	0	53.8	3045	R-CHOP	6	0	0	1	0	0	0	0
NHL114	3	0	41	0	2	2016-12-01	2019-10-01	34.4667	0	1	1	891	12	0	2016-04-01	0	8.13333	240	R-CHOP	6	0	0	0	0	0	0	0
NHL115	3	0	49	0	1	2017-07-01	2019-10-01	27.4	0	1	1	524	8.3	1	2017-06-01	0	1	190	R-CHOP	6	0	0	1	0	0	0	1
NHL116	3	1	23	1	1	2017-08-01	2019-10-01	26.3667	0	1	1	733	10.3	0	2013-06-01	0	50.7333	42	CHOP	6	0	0	0	0	0	0	0
NHL117	3	0	21	0	1	2017-12-01	2019-10-01	22.3	0	1	1	542	11.2	0		1	0	296	R-CHOP	6	0	0	0	0	0	0	0
NHL118	3	1	43	0	1	2017-07-01	2018-04-01	9.13333	0	1	1	1986	10	1	2017-01-01	0	6.03333	148	R-CHOP	6	0	0	0	0	1	1	1
NHL119	3	1	48	0	3	2015-07-01	2016-06-01	11.2	0	0	1	2458	13.6	0	2001-03-01	0	174.5	217	R-CHOP	6	0	0	1	0	0	1	1
NHL120	2	0	47	0	1	2017-06-01	2018-05-01	11.1333	0	1	1				2012-12-01	0	54.7667	88	R-CHOP	6	0	0	0	0	1	1	1
NHL121	2	1	21	0	1	2017-10-01	2019-08-01	22.3	0	1	1	824	9.7	1	2016-12-01	0	10.1333	77	R-CHOP	6	0	0	0	0	0	0	0
NHL122	2	1	40	0	1	2017-07-01	2017-12-01	5.1	0	1	1			1	2014-04-01	0	39.5667	156	R-CHOP	5	1	0	0	1	1	1
NHL123	2	1	51	0	2	2016-10-01	2017-10-01	12.1667	0	1	1			1	2010-07-01	0	76.1333	89	R-CHOP	2	0	0	1	0	0	1
NHL124	3	1	42	0	2	2016-07-01	2017-04-01	9.13333	0	1					2014-07-01	0	24.3667	62	R-CHOP	1	1	1		0	1	1	1
NHL125	2	0	41	0	3	2015-07-01	2019-09-01	50.7667	0	1	1		11		2015-06-01	0	1	230	CHOP	2	0	0	0	0	0	0	0
NHL126	2	1	47	0	1	2017-08-01	2018-07-01	11.1333	0	1	1			1	2011-04-01	0	77.1333	123	R-CHOP	6	1	0	1	0	1	1	1
NHL127	2	1	47	0	1	2017-03-01	2018-01-01	10.2	0	1	1		12.5		2014-05-01	0	34.5	51	CHOP	4	1	0	1	0	1	1	1
NHL128	2	1	23	0	1	2017-12-01	2019-09-01	21.3	2	1	1	1986	5.1	0	2017-09-01	0	3.03333	442	CHOP	6	0	0	1	0	0	0	0
NHL129	2	1	24	0	1	2017-05-01	2017-08-01	3.06667	0	0	0				2017-03-01	0	2.03333	67	R-CHOP	3	0	0	0	1	1	1
NHL130	2	0	28	0	1	2017-05-01	2018-11-01	18.3	1	1	1				2016-09-01	0	8.06667	223	CHOP	4	0	0	0	0	0	0	0
NHL131	2	0	28	0	1	2017-08-01	2019-08-01	24.3333	1	1	1				2017-06-01	0	2.03333	69	CHOP	6	0	0	1	0	0	0	0
NHL132	1	0	33	1	1	2017-10-01	2019-08-01	22.3	0	1	0	2517		1	2017-04-01	0	6.1	198	R-CHOP	6	0	0	1	0	0	0	0

## Sheet: Dictionary
Variable name	Description	Data Type	Data Format
CRF	Case report form number	String	CRFxxx
Institution	Institution where treatment was received	Categorical	Pari=1, Newlands=2, HC=3
Sex	Gender	Binary	Female=0, Male=1
Age	Age of patient at NHL diagnosis	Continuous	Years
Medinsur	Presence of medical aid at diagnosis	Binary	Yes=0, No=1
Dxyear	Year NHL was diagnosed	Categorical	1=2015, 2=2016, 3=2017
Dxdate	Date of NHL diagnosis	Date	dd/mm/yy
Lastseen	Date the patient was last seen	Date	dd/mm/yy
Obstime	Months of observation	Continuous	months
Residence	Zoning of residence	Categorical	0=urban, 1=peri-urban, 2=rural
Stage	Ann-Arbor stage at NHL diagnosis (clinical staging)	Binary	Stage I/II=0, Stage III/IV=1
Bsymptoms	Presence of constitutional symptoms	Binary	No=0, Yes=1
LDH	Serum lactate dehydrogenase (IU/L)	Continuous	number
Hb	Serum haemoglobin (g/dL)	Continuous	number
Organomegally	Presence of hepato-splenomegally at NHL diagnosis	Binary	No=0, Yes=1
ART	cART at NHL diagnosis	Binary	Yes=0, No=1
artinitiation	Current cART regimen initiation date	Date	dd/mm/yy
CD4	CD4+ cell count at NHL diagnosis (cells/mm3)	Continuous	number
ARTduration	Time on ART	Continuous	months
Treatment	Rituximab exposure	String	CHOP or RCHOP
Cycles	Cumulative number of NHL treatment cycles received	Integer	Number
Latechemo1	First cycle of chemotherapy delayed >30 days after NHL diagnosis	Binary	No=0, Yes=1
Death7dchemo	Death within 7 days of receiving first chemotherapy cycle	Binary	No=0, Yes=1
Latechemo	Chemotherapy interval longer than 30 days	Binary	No=0, Yes=1
month6	Patient alive 6 months after NHL diagnosis	Binary	No=1, Yes=0
month12	Patient alive 12 months after NHL diagnosis	Binary	No=1, Yes=0
month18	Patient alive 12 months after NHL diagnosis	Binary	No=1, Yes=0
Dxprogrel	Diagnosis of NHL progression or relapse	Binary	No=0, Yes=1
